# Supplementary material for: Frequency and Prognostic Impact of CEBPA Proximal, Distal and Core Promoter Methylation in Normal Karyotype AML: A Study on 623 Cases
Source: PLoS One. 2013 Feb 1;8(2):e54365. doi: 10.1371/journal.pone.0054365 (PMC3562230; doi:10.1371/journal.pone.0054365)
Supplement: Table S2 — Methylation status at each CpG residue for each patient. (XLS) [file pone.0054365.s004.xls]

## Sheet: Supplementary Table 1
	CEBPA Distal Promoter																									CEBPA Proximal Promoter
	-1422																								-1121	-896
	CPG-site																									CPG-site
	1	2	3	4	5	6	7	8	9	10	11	12	13	14	15	16	17	18	19	20	21	22	23	24		1	2	3	4	5	6	7	8	9	10	11	12	13	14	15	16	17	18	19	20
																																														Ratio Methylated Cytosines x Methylation levels	Number of methylated cytosines	CEBPA distal PM according to threshold	CEBPA/abl expression
Positive control Methylated DNA	100	100	100	100	100	100	100	100	100	100	100	100	100	100	100	100	100	100	100	100	100	100	100	100		100	100	100	100	100	100	100	100	100	100	100	100	100	100	100	100	100	100	100	100
Patient Number
68	75	100	100	100	100	100	100	25	100	100	100	100	100	100	75	100	100	100	100	100	100	100	100	100																						2275	24	high	31.7
429	100	100	100	100	100	100	100	100	100	100	100	100	100	100			100	100	100	100	100	100	100	100																						2200	22	high
336	75	75	75	75	75	50	75	75	75	75	75	75	75	75	75	75	75	75	75	75	75	75	75	75																						1775	24	high	63.4
160	75	75	75	75	75	75	75	75	75	75	75	75	75	75	75	50	75	75	25	75	75	75	75	75																						1725	24	high	157.8
232	75	75	75	75	75	75	75	75	75	75	75	75	75	75	15	15	75	75	25	75	75	75	75	75																						1630	24	high	114.5
72	75	75	75	75	75	75	75	75	75	75	75	75	75	75	25	25	75	75	75	25	25	75	25	75																						1550	24	high
288	75	75	75	75	75	75	75	75	75	75	75	75	75	75	25		75	75	50		75	75	50	50																						1525	22	high	119.7
421	75	75	75	75	75	50	75	75	75	75	75	75	75	75	50	25	75	75	25	25	25	75	75																							1475	23	high
159		75	75	75	75		75		75		75	75	75	50	50	75	75	50	75	75	75	75	75	75																						1425	20	high	53.6
513	50	50	25	25	25	25	25	50	75	25	75	75	75	75	75	75	75	75	75	75	75	75	75	75																						1425	24	high	32
240	100	100	100	100	100	100	100	100	100	100	100	50	50	50	15	15	50	75	15																											1420	20	high	182.5
62	75	75	75	75	75	75	75	75	75	75		75	75	75	50		25	75			75	75	75	50																						1400	20	high	146.6
287	75	75	75	75	75	75	75	75	75	75	75	75	75	75	50		75	75				75	25	25																						1375	20	high
497	75	75	75	75	75	75	75	75	75	75	75	75	75	75	75	75	75	75																												1350	18	high	31.4
269	75	75	75	75	75	75	75	75	75	75	75	75	75	75	15	15	75	75	25	15	15	15	15	15																						1330	24	high	15.9
252	50	75	25	75	75	50	50	75	75	75	75	75	75	75	75	25	75	75	75	75																										1325	20	high
248	75	75	75	75	75	75	75	75	75	75	75	75	75	75			25	75	15					75																						1240	18	high	76.4
12	25	75	75	75	75	75	75	75	75	75	75	75	50	75	25	25	75	75	25	25																										1225	20	high	173
485	100	100	100	100	100	100	100	100	100	100	100									100																										1200	12	high	37.2
164	75	75	75	75	75	75	75	75	75	75	75	75	25	50	15		25	75			75																									1165	18	high	83
13	75	75	75	75	75	75	75	75	75	75	75	25	25	25	25	25	25	75	75																											1125	19	high	151.7
106	75	75	75	75	75	75	75	75	75	75	75	50	50	50	50		50	50																												1125	17	high	177
346	25	25	25	100	100	100	50	50	100	100	100	75	50	75		50	50	25	25																											1125	18	high
195	75	75	75	75	75	75	75	75	75	75	75	75	50	50			50	50																												1100	16	high
263	25	25	75	75	75	75	75	75	75	75	75						75	75	15		50	50	50	50																						1090	18	high
193	25	25	50	75	75	75	75	75	75	75	75	50	50	50	50		75	75	25																											1075	18	high
283	75	75	75	75	75	75	75	75	75	75	75	50	25	50			50	75																												1075	16	high
329	75	75	75	75	75	75	75	75	75	75	75	75	75	25		25	50																													1075	16	high	183.9
476	75	75	75	75	75	75	75	75	75	75	75	50	50	50			50	50																												1075	16	high	94.4
467	75	75	75	75	75	75	75	75	75	75	75	75	25	25			50	50																												1050	16	high	97.1
1	50	75	75	75	75	75	75		75	75	75	25	25	25	25	25	25	75	75																											1025	18	high
352	75	75	75	75	75	75	75	75	75	75	75	25	25	25	25	25	25	25	25																											1025	19	high
367	75	75	50	75	75	50	75	75	75	75	75	25	25	25	25	25	50	75																												1025	18	high
393	75	75	75	75	75	75	75	75	75	75	75	25	25	25	25	25	25	25	25																											1025	19	high
411	75	75	75	75	75	75	75	75	75	75	75	25	25	25	25	25	25	25	25																											1025	19	high	122.6
126	75	75	75	75	75	75	75	75	75	75	75	25	25	25			25	75	15																											1015	16	high	164
225	75	75	75	75	75	75	75	75	75	75	75	25	25	25			25	25																												950	16	high
123	50	50	50	75	75	75	50	75	75	50	75	25	25	25		15		75	75																											940	17	high
192	75	75	75	75	75	50	75	75	75	75	75	15	15	15	15	15	15	15	15	15																										935	20	high
103	25	25	25	50	75	50	50	50	50	50	50	50	50	75		75	75	75	25																											925	18	high	50.2
176	50	50	75	75	50	50	50	50	75	50	75	25		25		75	75	75																												925	16	high
434	75	75	75	75	75	75	75	75	75	50	75	25	25	25			25	25																												925	16	high	342.6
536	75	25	25	75	25	25	75	75	75	75	75				75	75	75	75																												925	15	high
167	75	75	75	75	75	75	75	75	75	75	75	15	15	15				50																												920	15	high	257.3
143	75	75	75	75	75	75	75	25	75	50	75	25	25	25					75	15																										915	16	high	2.7
514	75	75	75	75	75	75	75	75	75	75	75	15	15	15			15	15																												900	17	high	196.1
75	25	75	75	75	75	75	75	75	75	75	75	15	15	15	15	15	15	15	15																											895	19	high
185	75	75	75	75	75	75	75	75	75	75	75	25		25																																875	13	high	124.8
208	50	50	50	75	75	50	75	50	75	50	75	15	15	15	15	15	15	15	15	15	15	15	15	15																						870	24	high
98	75	75	50	75	75	50	75	50	75	50	75	15	15	15	15	15	15	15	15	15																										860	20	high	95.2
119	75	50	75	75	75	75	75	75	75	50	75	25	25					25																												850	14	high
83	75	75	75	75	75	75	75	75	75	75	75																																			825	11	high
214	75	75	75	75	75	75	25	75	75	75	75						25	25																												825	13	high
333	100	100	100	100	100	100	100	25	50	25	25																																			825	11	high
358	75	75	75	75	75	75	75	75	75	75	75																																			825	11	high	474.2
524	75	75	75	75	75	75	75	75	75	75	75																																			825	11	high	181
184	25	100	50	75	100	50	50	50	75	75	75	15	15	15				50																												820	15	high	87.1
268	75	75	75	75	75	50	75	75	75	50	75	15	15	15																																820	14	high
105	75	75	50	50	50	50	50	50	50	25	75			25	25		50	75	25																											800	16	high	191.3
168		25	50	75	25	25	75	75	50	25	50	25		50		75	75	75	25																											800	16	high	23.1
200	75	75	75	75	75	75	75	75	75	50	75																																			800	11	high
542	50	75	50	50	75	50	75	75	75	75	75	15	15				15	15	15																											800	16	high	33
191	50	50	50	75	75	75	75	50	75	50	75	15	15	15				50																												795	15	high
49	25	75	25	25	75	25	25	25	75	75	75	25	25	25	25	25	25	25	75																											775	19	high	111.1
531	25	25	25	25	25	25	50	50	50	50	50	50	50	50	50	15	75	75																												765	18	high
89	25	50	50	75	75	75	25	50	75	50	75	25	25		15	15	25	25																												755	17	high
149	25	25	25	50	50	50	25	25	25	75	75	75	75	75			75																													750	15	high
306	75	75	50	75	75	50	75	75	75	50	75																																			750	11	high
324	50	50	50	75	75	75	75	75	75	75	75																																			750	11	high	159.3
376	50	75	75	75	75	50	75	75	75	50	75																																			750	11	high	99.1
450	75	75	75	75	75		75	75	75	75	75																																			750	10	high	266.8
425	75	75	50	75	75		75	75	75	75	75																																			725	10	high	168.9
190	50	75	50	50	75		50	50	50	50	75	15	15	15	15	15	15	15	15	15																										710	20	high
69	50	75	15	25	75	25	25	25	25	50	75	25	25	15		25	75	75																												705	17	high
406	50	75	50	50	75	50	50	75	75	75	75																																			700	11	high
205	25	50	50	75	75	25	50	50	50	25	75	15	15	15	15	15	15	15	15	15																										685	20	high
198	25	75	75	75	75	50	50	50	75	50	75																																			675	11	high
357	50	50	50	75	75	50	50	50	75	50	75	25																																		675	12	high	168.3
423	50	50	50	75	75	50	50	25	75	25	75	15	15	15			15	15																												675	16	high
427	50	50	50	75	75	50	75	50	75	50	75																																			675	11	high
238	25	25	25	75	75	50	50	50	75	50	75	15	15	15			15		15																											650	16	high
419	25	25	25	25	50	25	50	50	75	50	75	25	75	75																																650	14	high
539	50	50	75	50	75	50	50	50	50	50	50	25																																		625	12	high	395.7
2	25	25	25	25	25	25	25	25	25	25	25	25	25	25	25	25	25	25	25	25	25	25	25	25																						600	24	high
275	25	75	50	25	75	25	75	25	75	75	75																																			600	11	high
549	25	25	25	75	75	50	50	50	75	25	75	15	15																																	580	13	high	103.3
144	25	25	25	50	75	25	50	50	50	25	50	25					25	25			50																									575	15	high
177	25	25	50	75	75	50	75	25	75	25	75																																			575	11	high
334	25		75	75	75	50	75		75		75						25	25																												575	10	high
175	25	25	25	25	25	25	75	25	75	15	75	25	25	25		25	25	25																												565	17	high
264	15	25	25	25	75		75	50	50	25	75	15	15	15				75																												560	14	high
91	25	25	50	75	50	50	50	50	75	25	50	25																																		550	12	high
135	25	25	25	50	50	25	25	25	50	25	50	25	25	25			50	50																												550	16	high
388	50	50	50	50	50	50	50	50	50	50	50																																			550	11	high
509	25	25	25	50	50	25	50	50	50	50	50	15	15				25	25																												530	15	low	189.3
65	50	75	50	75	75					75	75							50																												525	8	low
99	50	25	25	75	75	75	25	25	75	25								25	25																											525	12	low
66	25	25	25	25	75	25	25	25	75	75	75							25																												500	12	low
118	25	75	50	50	50	50	25	15	25	15	50							50																												480	12	low
428	25	25	15	50	75	15	25	50	75	50	75																																			480	11	low
4	25	25	25	25	25	25	25	25	25	25	25	25	25	25	25	25	25	25	25																											475	19	low
7	25	25	25	25	25	25	25	25	25	25	25	25	25	25	25	25	25	25	25																											475	19	low
15	25	25	25	25	25	25	25	25	25	25	25	25	25	25	25	25	25	25	25																											475	19	low
20	25	25	25	25	25	25	25	25	25	25	25	25	25	25	25	25	25	25	25																											475	19	low
78	25	50	25	50	75	25		50	50	50	75																																			475	10	low
186	25	50	50	75	75	25	25	25	50	25	50																																			475	11	low
51	25	25	25	25	50	25	25	25	25	25	25	75	75																																	450	13	low
76	15	25	15	15	75	15	25	25	75	75	75			15																																450	12	low
256	25	25	25	50	50	25	25	25	25	25	25	15	15	15	15	15	15	15	15																											445	19	low
182	25	25	25	25	25	15	25		25	25	25	15	15	15	15	15	15	15	15	15	15	15	15	15																						435	24	low
151	25	50	25	25	75	25	50	50	50	50																																				425	10	low	92.1
254	25	25	25	50	50	25	50	50	50	25	50																																			425	11	low
339	25	25	25	25	75	25	25	25	75	25	75																																			425	11	low
554	25	25	25	25	25	25	25	25	75	75	75																																			425	11	low	64
555	25	25	25	25	25	25	25	25	75	75	75																																			425	11	low	159.1
73	25	25	25	25	25	25	25	25	25	25	50	15	15	15	15	15	15	15	15																											420	19	low
197	25	25	25	25	25	25	25	25	25	25	25	15	15	15	15	15	15	15	15	15																										410	20	low
322	25	25	25	25	25	25	25	25	25	25	25	15	15	15	15	15	15	15	15	15																										410	20	low
61	25			25	50		25	25	25	50	50					25		100																												400	10	low
85	25	25	25	25	50	25	50	25	50	50	50																																			400	11	low
172	25	25	25	50	75	25	50	25	25	25	50																																			400	11	low
301	25	25	25	25	25	25	25	25	50	25	50	25	25	25																																400	14	low
53	25	25	25	25	25	25	25	25	25	25	25	15	15	15	15	15	15	15	15																											395	19	low
319	25	25	25	25	25	25	25	25	25	25	25	15	15	15	15	15	15	15	15																											395	19	low
435	25	25	25	25	25	25	25	25	25	25	25	15	15	15	15	15	15	15																												380	18	low
226	25	25	25	50	75	25	25	25	50	25	25																																			375	11	low
342	50		75	75	75			50	50																																					375	6	low
495	25	25	25	75	75	25	25	25	25	25	25																																			375	11	low	396
311	25	25	15	25	50	15	50	15	50	50	50																																			370	11	low
284	25	25	25	25	25	25	25	25	25	25	25	15	15	15	15	15	15																													365	17	low
227	15	15	15	15	15	15	15	15	15	15	15	15	15	15	15	15	15	15	15	15	15	15	15	15																						360	24	low
361	15	15	15	15	15	15	15	15	15	15	15	15	15	15	15	15	15	15	15	15	15	15	15	15																						360	24	low
171	25	25	25	25	50	25	25	25	50	25	50																																			350	11	low
488	25	25	25	25	50	25	25	25	50	25	50																																			350	11	low	44.3
262	15	15	15	75	75	25	25	25	25	25	25																																			345	11	low
114	25	25	25	25	25			25	25	25	25	25	25					50																												325	12	low	173.43
345	25	25	25	25	25	25	25	25	25	25	25	25	25																																	325	13	low
498	25	25	25	25	25	25	25	25	50	25	50																																			325	11	low	136.3
553				25	75	25	25		75	25	75																																			325	7	low	637.3
173	15	15	15	15	15	15	15	15	15	15	15	25		25			50	50																												315	15	low
394	25	25	15	50	50	25	25	25	25	25	25																																			315	11	low
41	15	15	15	15	75	15	25	25	50	15	15							25																												305	12	low
56	15	15	15	15	15	15	15	15	15	15	15	15	15	15	15	15	15	15	15	15																										300	20	low
156	15	15	15	15	15	15	15	15	15	15	15	15	15	15	15	15	15	15	15	15																										300	20	low
166	50	25	25	25	25	25	25	25	25	25	25																																			300	11	low
335	25	25	25	25	50	25	25	25	25	25	25																																			300	11	low
18	15	15	15	25	25	15	15	25	25	25	25	15	15	15				15																												285	15	low
28	15	15	15	15	15	15	15	15	15	15	15	15	15	15	15	15	15	15	15																											285	19	low
157	15	15	15	15	25	15	15	15	15	15	15	15	15	15		15	25	25																												285	16	low
228	15	15	15	15	15	15	15	15	15	15	15	15	15	15	15	15	15	15	15																											285	19	low
303	15	15	25	25	75	15	15	15	50	15	15																																			280	11	low
363	25	25	15	25	50	15	25	25	25	25	25																																			280	11	low
546	15	15	15	25	15	15	15	25	25	15	25	15	15	15				15	15																											280	16	low	65.2
6	25	25	25	25	25	25	25	25	25	25	25																																			275	11	low
32	25	25	25	25	25	25	25	25	25	25	25																																			275	11	low	155.9
38	25	25	25	25	25	25	25	25	25	25	25																																			275	11	low	134.5
57	25	25	25	25	25	25	25	25	25	25	25																																			275	11	low
60	25	25	25	25	25	25	25	25	25	25	25																																			275	11	low
95	25	25	25	25	25	25	25	25	25	25	25																																			275	11	low
189	25	25	25	25	25	25	25	25	25	25	25																																			275	11	low
234	25	25	25	25	25	25	25	25	25	25	25																																			275	11	low
308	25	25	25	25	25	25	25	25	25	25	25																																			275	11	low
390	25	25	25	25	25	25	25	25	25	25	25																																			275	11	low
325	15	15	15	15	15	15	15	15	15	15	15	50	50																																	265	13	low
330	25	25	25	25	75	15	15	15	15	15	15																																			265	11	low
127	15	15	15	25	25	15	15	15	15	15	15	15	15	15		15	15																													260	16	low	50.1
125	15	15	15	15	15	15	15	15	15	15	15	15	15	15		15	15	15																												255	17	low
163	15	15	15	15	15	15	15	15	15	15	15	15	15	15		15	15	15																												255	17	low	144.3
42	15	15	15	25	25	15	25	25	25	25	25																																			235	11	low
196	15	15	15	25	50	15	15	15	25	15	15	15																																		235	12	low
107	15	15	15	15	15	15	15	15	15	15	15	15	15	15		15																														225	15	low
130	15		15	15	15	15	15	15	15	15	15	15	15	15		15	15																													225	15	low
154	15	15	15	15	15	15	15	15	15	15	15	15						15	15	15																										225	15	low
169	25	15	25	25	25	15	15	15	25	15	25																																			225	11	low
245	15	15	15	25	25	25	15	15	25	15	25																																			215	11	low
302	15	25	15	25	25	15	15	15	25	15	25																																			215	11	low
290	15	15	15	25	25	15	15	15	25	15	25																																			205	11	low
55	25	25		25	25				25	25	25										25																									200	8	low
492									100	100																																				200	2	low	134.4
10	15	15	15	25	25	15	15	15	25	15	15																																			195	11	low	113.2
209	15	15	15	25	25	15	15	15	25	15	15																																			195	11	low
472	15	25	15	25	25	15	15	15	15	15	15																																			195	11	low
506	15	15	15	25	25	15	15	15	15	15	25																																			195	11	low
223	15	15		25	25	15	15	15	25	15	25																																			190	10	low
165				15	15	15			25		25	15	15	15		15	15	15																												185	11	low
253	15	15	15	15	15	15	15	15	25	15	25																																			185	11	low
14				25					25	25	25										25	25	25																							175	7	low
97				25	25				25	25	25							50																												175	6	low
204	15	15	15	15	15	15	15	15	25	15	15																																			175	11	low
300	25	25		25	25				50	25																																				175	6	low
474	15	15	15	15	25	15	15	15	15	15	15																																			175	11	low
23	15	15		25	25	15	15	15	15	15	15																																			170	10	low
22	15	15	15	15	15	15	15	15	15	15	15																																			165	11	low
33	15	15	15	15	15	15	15	15	15	15	15																																			165	11	low
34	15	15	15	15	15	15	15	15	15	15	15																																			165	11	low
44	15	15	15	15	15	15	15	15	15	15	15																																			165	11	low
47	15	15	15	15	15	15	15	15	15	15	15																																			165	11	low	124.4
59	15	15	15	15	15	15	15	15	15	15	15																																			165	11	low	60.9
63	15	15	15	15	15	15	15	15	15	15	15																																			165	11	low
82	15	15	15	15	15	15	15	15	15	15	15																																			165	11	low
86	15	15	15	15	15	15	15	15	15	15	15																																			165	11	low	49.37
113	15	15	15	15	15	15	15	15	15	15	15																																			165	11	low	97.12
128	15	15	15	15	15	15	15	15	15	15	15																																			165	11	low
199	15	15	15	15	15	15	15	15	15	15	15																																			165	11	low
242	15	15	15	15	15	15	15	15	15	15	15																																			165	11	low
257	15	15	15	15	15	15	15	15	15	15	15																																			165	11	low
278	15	15		25	25		15	15	25	15	15																																			165	9	low
293	15	15	15	15	15	15	15	15	15	15	15																																			165	11	low
321	15	15	15	15	15	15	15	15	15	15	15																																			165	11	low
328	15	15	15	15	15	15	15	15	15	15	15																																			165	11	low
475	15	15	15	15	15	15	15	15	15	15	15																																			165	11	low
477	15	15	15	15	15	15	15	15	15	15	15																																			165	11	low
487	15	15	15	15	15	15	15	15	15	15	15																																			165	11	low
493	15	15	15	15	15	15	15	15	15	15	15																																			165	11	low
494	15	15	15	15	15	15	15	15	15	15	15																																			165	11	low
508	15	15	15	15	15	15	15	15	15	15	15																																			165	11	low
510	15	15	15	15	15	15	15	15	15	15	15																																			165	11	low
516	15	15	15	15	15	15	15	15	15	15	15																																			165	11	low	114.3
544	15	15	15	15	15	15	15	15	15	15	15																																			165	11	low
550	15	15	15	15	15	15	15	15	15	15	15																																			165	11	low	103.4
552	15	15	15	15	15	15	15	15	15	15	15																																			165	11	low
25	15	15	25	15	25			15	15	15	15																																			155	9	low	258.9
40	15	15		25	25	15	15	15	15	15																																				155	9	low
58					25		25	25	25	25	25																																			150	6	low
211	15	15		15	15	15	15	15	15	15	15																																			150	10	low
213	15	15		15	15	15	15	15	15	15	15																																			150	10	low
219	15	15		15	15	15	15	15	15	15	15																																			150	10	low
9				25	25				25	25	25																																			125	5	low
81					25				25		25										50																									125	4	low
136									75	25	25																																			125	3	low
244	15	15		25	25				15		15																																			110	6	low
313				15	15		15		15	15	15																																			90	6	low
230					15		15		15	15	15																																			75	5	low
484	15	15		15	15		15																																							75	5	low
547				15	15	15			15		15																																			75	5	low
231				15	15				15		15																																			60	4	low
67				25	25																																									50	2	low	308.3
90					25	25																																								50	2	low
483						25		25																																						50	2	low	157.5
26	15		15	15																																										45	3	low	344.4
3																																														0	0	negative
5																																														0	0	negative	109.2
8																																														0	0	negative
11																																														0	0	negative	143.8
16																																														0	0	negative	182.4
17																																														0	0	negative	80.8
19																																														0	0	negative
21																																														0	0	negative	66
24																																														0	0	negative
27																																														0	0	negative
29																																														0	0	negative
30																																														0	0	negative
31																																														0	0	negative
35																																														0	0	negative
36																																														0	0	negative
37																																														0	0	negative
39																																														0	0	negative
43																																														0	0	negative
45																																														0	0	negative
46																																														0	0	negative
48																																														0	0	negative
50																																														0	0	negative
52																																														0	0	negative
54																																														0	0	negative
64																																														0	0	negative
70																																														0	0	negative
71																																														0	0	negative
74																																														0	0	negative
77																																														0	0	negative
79																																														0	0	negative
80																																														0	0	negative
84																																														0	0	negative	120.8
87																																														0	0	negative	114.5
88																																														0	0	negative
92																																														0	0	negative	262.4
93																																														0	0	negative	149.1
94																																														0	0	negative
96																																														0	0	negative
100																																														0	0	negative
101																																														0	0	negative	157.18
102																																														0	0	negative
104																																														0	0	negative
108																																														0	0	negative	103.9
109																																														0	0	negative
110																																														0	0	negative
111																																														0	0	negative	306.8
112																																														0	0	negative
115																																														0	0	negative
116																																														0	0	negative
117																																														0	0	negative	156.6
120																																														0	0	negative	228.7
121																																														0	0	negative
122																																														0	0	negative
124																																														0	0	negative
129																																														0	0	negative
131																																														0	0	negative
132																																														0	0	negative
133																																														0	0	negative
134																																														0	0	negative
137																																														0	0	negative
138																																														0	0	negative
139																																														0	0	negative
140																																														0	0	negative
141																																														0	0	negative	259.6
142																																														0	0	negative	77.7
145																																														0	0	negative
146																																														0	0	negative
147																																														0	0	negative
148																																														0	0	negative
150																																														0	0	negative
152																																														0	0	negative	95.8
153																																														0	0	negative
155																																														0	0	negative
158																																														0	0	negative
161																																														0	0	negative
162																																														0	0	negative
170																																														0	0	negative
174																																														0	0	negative
178																																														0	0	negative
179																																														0	0	negative	178.6
180																																														0	0	negative
181																																														0	0	negative	221.3
183																																														0	0	negative
187																																														0	0	negative
188																																														0	0	negative
194																																														0	0	negative	141.4
201																																														0	0	negative
202																																														0	0	negative
203																																														0	0	negative
206																																														0	0	negative
207																																														0	0	negative
210																																														0	0	negative
212																																														0	0	negative
215																																														0	0	negative
216																																														0	0	negative
217																																														0	0	negative
218																																														0	0	negative
220																																														0	0	negative
221																																														0	0	negative
222																																														0	0	negative
224																																														0	0	negative
229																																														0	0	negative
233																																														0	0	negative
235																																														0	0	negative
236																																														0	0	negative
237																																														0	0	negative
239																																														0	0	negative
241																																														0	0	negative
243																																														0	0	negative
246																																														0	0	negative
247																																														0	0	negative
249																																														0	0	negative
250																																														0	0	negative
251																																														0	0	negative	27.3
255																																														0	0	negative
258																																														0	0	negative
259																																														0	0	negative
260																																														0	0	negative
261																																														0	0	negative
265																																														0	0	negative
266																																														0	0	negative
267																																														0	0	negative
270																																														0	0	negative
271																																														0	0	negative
272																																														0	0	negative	168.3
273																																														0	0	negative
274																																														0	0	negative
276																																														0	0	negative
277																																														0	0	negative
279																																														0	0	negative
280																																														0	0	negative
281																																														0	0	negative
282																																														0	0	negative
285																																														0	0	negative
286																																														0	0	negative
289																																														0	0	negative
291																																														0	0	negative
292																																														0	0	negative
294																																														0	0	negative
295																																														0	0	negative
296																																														0	0	negative
297																																														0	0	negative
298																																														0	0	negative
299																																														0	0	negative
304																																														0	0	negative
305																																														0	0	negative
307																																														0	0	negative
309																																														0	0	negative
310																																														0	0	negative
312																																														0	0	negative
314																																														0	0	negative
315																																														0	0	negative
316																																														0	0	negative
317																																														0	0	negative
318																																														0	0	negative
320																																														0	0	negative
323																																														0	0	negative
326																																														0	0	negative
327																																														0	0	negative
331																																														0	0	negative
332																																														0	0	negative
337																																														0	0	negative
338																																														0	0	negative
340																																														0	0	negative
341																																														0	0	negative	98.8
343																																														0	0	negative
344																																														0	0	negative
347																																														0	0	negative
348																																														0	0	negative
349																																														0	0	negative
350																																														0	0	negative
351																																														0	0	negative
353																																														0	0	negative
354																																														0	0	negative
355																																														0	0	negative	68.1
356																																														0	0	negative
359																																														0	0	negative
360																																														0	0	negative
362																																														0	0	negative
364																																														0	0	negative
365																																														0	0	negative
366																																														0	0	negative
368																																														0	0	negative
369																																														0	0	negative
370																																														0	0	negative
371																																														0	0	negative
372																																														0	0	negative
373																																														0	0	negative
374																																														0	0	negative
375																																														0	0	negative
377																																														0	0	negative
378																																														0	0	negative
379																																														0	0	negative
380																																														0	0	negative
381																																														0	0	negative
382																																														0	0	negative
383																																														0	0	negative
384																																														0	0	negative
385																																														0	0	negative
386																																														0	0	negative
387																																														0	0	negative
389																																														0	0	negative
391																																														0	0	negative
392																																														0	0	negative	64.2
395																																														0	0	negative	49.3
396																																														0	0	negative
397																																														0	0	negative
398																																														0	0	negative
399																																														0	0	negative
400																																														0	0	negative	110.5
401																																														0	0	negative
402																																														0	0	negative
403																																														0	0	negative
404																																														0	0	negative
405																																														0	0	negative	128.5
407																																														0	0	negative
408																																														0	0	negative
409																																														0	0	negative
410																																														0	0	negative
412																																														0	0	negative
413																																														0	0	negative
414																																														0	0	negative
415																																														0	0	negative
416																																														0	0	negative
417																																														0	0	negative
418																																														0	0	negative
420																																														0	0	negative
422																																														0	0	negative
424																																														0	0	negative	106.6
426																																														0	0	negative
430																																														0	0	negative
431																																														0	0	negative
432																																														0	0	negative
433																																														0	0	negative
436																																														0	0	negative
437																																														0	0	negative
438																																														0	0	negative
439																																														0	0	negative
440																																														0	0	negative	342.9
441																																														0	0	negative
442																																														0	0	negative
443																																														0	0	negative
444																																														0	0	negative
445																																														0	0	negative
446																																														0	0	negative
447																																														0	0	negative
448																																														0	0	negative
449																																														0	0	negative	116.1
451																																														0	0	negative	178.2
452																																														0	0	negative
453																																														0	0	negative
454																																														0	0	negative
455																																														0	0	negative
456																																														0	0	negative
457																																														0	0	negative
458																																														0	0	negative
459																																														0	0	negative
460																																														0	0	negative
461																																														0	0	negative
462																																														0	0	negative
463																																														0	0	negative
464																																														0	0	negative
465																																														0	0	negative
466																																														0	0	negative
468																																														0	0	negative
469																																														0	0	negative
470																																														0	0	negative
471																																														0	0	negative
473																																														0	0	negative
478																																														0	0	negative	335.9
479																																														0	0	negative
480																																														0	0	negative
481																																														0	0	negative
482																																														0	0	negative
486																																														0	0	negative
489																																														0	0	negative	565.7
490																																														0	0	negative
491																																														0	0	negative	173.3
496																																														0	0	negative
499																																														0	0	negative
500																																														0	0	negative	236.7
501																																														0	0	negative
502																																														0	0	negative
503																																														0	0	negative	179.4
504																																														0	0	negative
505																																														0	0	negative
507																																														0	0	negative
511																																														0	0	negative
512																																														0	0	negative	207
515																																														0	0	negative
517																																														0	0	negative
518																																														0	0	negative
519																																														0	0	negative
520																																														0	0	negative	170.4
521																																														0	0	negative
522																																														0	0	negative
523																																														0	0	negative
525																																														0	0	negative	57.6
526																																														0	0	negative	62.2
527																																														0	0	negative
528																																														0	0	negative
529																																														0	0	negative
530																																														0	0	negative
532																																														0	0	negative	110.3
533																																														0	0	negative
534																																														0	0	negative	353.8
535																																														0	0	negative
537																																														0	0	negative	180.3
538																																														0	0	negative	64.1
540																																														0	0	negative	134.9
541																																														0	0	negative
543																																														0	0	negative
545																																														0	0	negative	25.2
548																																														0	0	negative	301.7
551																																														0	0	negative	365.8
